# Supplementary material for: Serendipity at the Smithsonian: The 107-year journey of Rhipidocyrtus muiri Falin & Engel, new genus and species (Ripidiinae, Ripidiini), from jungle beast to valid taxon
Source: Zookeys. 2014 Jun 8;(424):101–16. doi: 10.3897/zookeys.424.7853 (PMC4106103; doi:10.3897/zookeys.424.7853)
Supplement: XML Treatment for Rhipidocyrtus [file zookeys.424.7853-treatment1.xml]

<!DOCTYPE tp:taxon-treatment
  PUBLIC "-//TaxonX//DTD Taxonomic Treatment Publishing DTD v0 20100105//EN" "tax-treatment-NSO.dtd">
<tp:taxon-treatment xmlns:tp="http://www.plazi.org/taxpub"><tp:treatment-meta><kwd-group><label>Taxon classification</label><kwd><named-content content-type="kingdom">Animalia</named-content></kwd><kwd><named-content content-type="order">Coleoptera</named-content></kwd><kwd><named-content content-type="family">Ripiphoridae</named-content></kwd></kwd-group><mixed-citation publication-type="journal"><person-group><name><surname>Falin</surname><given-names>Zachary H.</given-names></name><name><surname>Engel</surname><given-names>Michael S.</given-names></name></person-group><article-title>Serendipity at the Smithsonian: The 107-year journey of <italic>Rhipidocyrtus muiri</italic> Falin &amp; Engel, new genus and species (Ripidiinae, Ripidiini), from jungle beast to valid taxon</article-title><source>Zookeys</source><day>8</day><month>6</month><year>2014</year><volume>2014</volume><issue>424</issue><fpage>101</fpage><lpage>116</lpage><pub-id pub-id-type="doi">10.3897/zookeys.424.7853</pub-id></mixed-citation></tp:treatment-meta><tp:nomenclature><tp:taxon-name>
                            <tp:taxon-name-part taxon-name-part-type="genus">Rhipidocyrtus</tp:taxon-name-part>
                            <object-id xmlns:xlink="http://www.w3.org/1999/xlink" content-type="zoobank" xlink:type="simple">http://zoobank.org/1B99831B-55CA-4192-A744-B2D1F5A32F62</object-id>
                        </tp:taxon-name><tp:taxon-authority>Falin &amp; Engel</tp:taxon-authority><tp:taxon-status xmlns:xlink="http://www.w3.org/1999/xlink" xlink:type="simple">gen. n.</tp:taxon-status></tp:nomenclature><tp:treatment-sec sec-type="Type species"><title>Type species.</title><p><italic><tp:taxon-name>Rhipidocyrtus muiri</tp:taxon-name></italic> Falin &amp; Engel, sp. n.</p></tp:treatment-sec><tp:treatment-sec sec-type="Diagnosis"><title>Diagnosis.</title><p>Closely agreeing with the generalized form of <tp:taxon-name>Ripidiini</tp:taxon-name> though larger and appearing more hump-backed than typical. <!--PageBreak--><italic><tp:taxon-name>Rhipidocyrtus</tp:taxon-name></italic> possesses the following combination of historically diagnostic characters: unfused, two-segmented maxillary palpi; postocular ommatidia present (<xref ref-type="fig" rid="F2">Fig. 4</xref>); 11 antennomeres, antennomere I simple (<xref ref-type="fig" rid="F1">Figs 2</xref>, <xref ref-type="fig" rid="F2">3</xref>), antennomere II toroidal, antennomere III more robust, produced medially (<xref ref-type="fig" rid="F1">Fig. 2</xref>), antennomeres IV–XI strongly uniflabellate (<xref ref-type="fig" rid="F1">Figs 2</xref>, <xref ref-type="fig" rid="F4">9</xref>); mesoscutellum present but weakly developed (<xref ref-type="fig" rid="F1">Fig. 2</xref>), posterior margin very weakly bisinuate with a small medial point (<xref ref-type="fig" rid="F3">Fig. 5</xref>); tarsal formula 5-5-4 (<xref ref-type="fig" rid="F4">Figs 10–12</xref>). <italic><tp:taxon-name>Rhipidocyrtus</tp:taxon-name></italic> differs from all known ripidiines in the form of the metanotum (<xref ref-type="fig" rid="F3">Figs 5</xref>, <xref ref-type="fig" rid="F3">6</xref>), possessing what appears to be a reduced “metascutellar box” visible at the anterior margin of the metanotum to either side of the midline. This structure is typically either robust (most New World taxa) or absent (most Old World taxa). Likewise, <italic><tp:taxon-name>Rhipidocyrtus</tp:taxon-name></italic> appears unique in that the metascutellum narrows evenly to an anterior point, terminating at the anterior margin of the metanotum as a single medial sulcus (<xref ref-type="fig" rid="F3">Fig. 5</xref>) (but see the following comparative comments).</p><fig id="F2" position="float" orientation="portrait"><label>Figures 3–4.</label><caption><p>Photographs of holotype male of <italic><tp:taxon-name>Rhipidocyrtus muiri</tp:taxon-name></italic> Falin &amp; Engel, gen. et sp. n. from Borneo. <bold>3</bold> Facial view <bold>4</bold> Right lateral view of head and prothorax.</p></caption><graphic xmlns:xlink="http://www.w3.org/1999/xlink" xlink:href="zookeys-424-101-g002.jpg" position="float" orientation="portrait" xlink:type="simple"/></fig><fig id="F3" position="float" orientation="portrait"><label>Figures 5–6.</label><caption><p>Photographs of holotype male of <italic><tp:taxon-name>Rhipidocyrtus muiri</tp:taxon-name></italic> Falin &amp; Engel, gen. et sp. n. from Borneo. <bold>5</bold> Dorsal detail of metathorax. <bold>6</bold> Posterior view of thorax as preserved.</p></caption><graphic xmlns:xlink="http://www.w3.org/1999/xlink" xlink:href="zookeys-424-101-g003.jpg" position="float" orientation="portrait" xlink:type="simple"/></fig></tp:treatment-sec><tp:treatment-sec sec-type="Etymology"><title>Etymology.</title><p>The new genus-group name is one of several spelling variants first composed and applied to the holotype specimen and slide labels by H.S. Barber. It is a combination of the Greek words <italic>rhipido</italic>, meaning, “fanlike”, and <italic>cyrtus</italic>, meaning, “curved”. Our interpretation is that it is meant to describe the unusually convex or “hump-backed” appearance of the type species. The name is masculine.</p></tp:treatment-sec><tp:treatment-sec sec-type="Comments"><title>Comments.</title><p><italic><tp:taxon-name>Rhipidocyrtus</tp:taxon-name></italic> is superficially distinctive within the <tp:taxon-name>Ripidiini</tp:taxon-name> for its particularly hump-backed facies, its relative size (it is the largest ripidiine known), and possessing a pronotum that is strongly dorso-ventrally compressed laterally, resulting in an unusually abrupt lateral margin. However, despite this novel first impression it is in most regards morphologically unremarkable. It shares with most other Old World taxa a well-developed and medially-produced antennomere III as well as the presence of a mesoscutellum (albeit weakly produced), suggesting a strong relationship with that putative lineage [see <xref ref-type="bibr" rid="B1">Batelka et al. (2011)</xref> and <xref ref-type="bibr" rid="B6">Falin and Engel (in press)</xref> for discussions of supra-generic character patterns within the <tp:taxon-name>Ripidiini</tp:taxon-name>].</p><p>That said, <italic><tp:taxon-name>Rhipidocyrtus</tp:taxon-name></italic> exhibits what is here tentatively described as a rudimentary “metascutellar box” <italic>sensu</italic> <xref ref-type="bibr" rid="B6">Falin and Engel (in press)</xref>. Apart from the Old World genus described in that paper, this structure is exclusive to New World ripidiines; finding an otherwise typical Old World taxon with a rudimentary “box” may prove phylogenetically significant. However, the homologous nature of this “box” remains poorly understood and, in the case of <italic><tp:taxon-name>Rhipidocyrtus</tp:taxon-name></italic>, this structure may simply be an artefact of the relatively more developed flight musculature necessary for such a large individual.</p><p>While likely less phylogenetically significant than the “metascutellar box”, the form of the metascutellum is considerably more obvious and also serves to differentiate this taxon from its close relatives. Typically, the metascutellum narrows anteriorly, its margins becoming more or less parallel as they terminate at either the anterior margin of the metanotum or at the metascutellar box, depending on the lineage. In the case of <italic><tp:taxon-name>Rhipidocyrtus</tp:taxon-name></italic>, the lateral margins converge to form a single median sulcus well before the anterior metanotal margin. A similar arrangement is illustrated for the fossil genus <italic><tp:taxon-name>Paurorhipidius</tp:taxon-name></italic> Kaupp and Nagel, though the authors state the metanotal structures are obscured in the type specimens (Kaupp et al. 2001) and the exact configuration is indeed uncertain. Likewise, species of the genus <italic><tp:taxon-name>Blattivorus</tp:taxon-name></italic> Chobaut tend to have anteriorly-narrowed, parallel-sided metascutella, in some cases terminating just before the anterior metanotal margin. However, <italic><tp:taxon-name>Blattivorus</tp:taxon-name></italic> appears to be a well-defined monophyletic lineage not closely related to <italic><tp:taxon-name>Rhipidocyrtus</tp:taxon-name></italic>; it is unlikely the superficially similar forms of the metascutellur apex are truly homologous.</p><!--PageBreak--></tp:treatment-sec><tp:treatment-sec><!--Section generated to contain objects referenced in tp:taxon-treatment.--><fig id="F1" position="float" orientation="portrait"><label>Figures 1–2.</label><caption><p>Photographs of holotype male of <italic><tp:taxon-name>Rhipidocyrtus muiri</tp:taxon-name></italic> Falin &amp; Engel, gen. et sp. n. from Borneo. <bold>1</bold> Lateral habitus as preserved <bold>2</bold> Dorsal detail of head and thorax as preserved.</p></caption><graphic xmlns:xlink="http://www.w3.org/1999/xlink" xlink:href="zookeys-424-101-g001.jpg" position="float" orientation="portrait" xlink:type="simple"/></fig><fig id="F4" position="float" orientation="portrait"><label>Figures 7–12.</label><caption><p>Photographs of slide mounted structures from holotype male of <italic><tp:taxon-name>Rhipidocyrtus muiri</tp:taxon-name></italic> Falin &amp; Engel, gen. et sp. n. <bold>7</bold> Elytron <bold>8</bold> Hind wing <bold>9</bold> Right antenna <bold>10</bold> Foreleg <bold>11</bold> Mid-leg <bold>12</bold> Hind leg.</p></caption><graphic xmlns:xlink="http://www.w3.org/1999/xlink" xlink:href="zookeys-424-101-g004.jpg" position="float" orientation="portrait" xlink:type="simple"/></fig></tp:treatment-sec><ref-list><ref id="B1"><mixed-citation xmlns:xlink="http://www.w3.org/1999/xlink" xlink:type="simple"><person-group><name name-style="western"><surname>Batelka</surname><given-names>J</given-names></name><name name-style="western"><surname>Engel</surname><given-names>MS</given-names></name><name name-style="western"><surname>Falin</surname><given-names>ZH</given-names></name><name name-style="western"><surname>Prokop</surname><given-names>J</given-names></name></person-group> (<year>2011</year>) <article-title>Two new ripidiine species in Dominican amber with evidence of aggregative behavior of males “frozen” in the fossil record (Coleoptera: Ripiphoridae).</article-title><source>European Journal of Entomology</source><volume>108</volume>(<issue>2</issue>): <fpage>275</fpage>–<lpage>286</lpage>. doi: <ext-link ext-link-type="doi" xlink:href="10.14411/eje.2011.037" xlink:type="simple">10.14411/eje.2011.037</ext-link></mixed-citation></ref><ref id="B6"><mixed-citation xmlns:xlink="http://www.w3.org/1999/xlink" xlink:type="simple"><person-group><name name-style="western"><surname>Falin</surname><given-names>ZH</given-names></name><name name-style="western"><surname>Engel</surname><given-names>MS</given-names></name></person-group> (<year>in press</year>) <article-title>A new genus and two new species closely allied with the fossil genus <italic>Pauroripidius</italic> (Coleoptera: Ripiphoridae).</article-title><source>Journal of the Kansas Entomological Society</source>.</mixed-citation></ref></ref-list></tp:taxon-treatment>
