# Supplementary material for: Serendipity at the Smithsonian: The 107-year journey of Rhipidocyrtus muiri Falin & Engel, new genus and species (Ripidiinae, Ripidiini), from jungle beast to valid taxon
Source: Zookeys. 2014 Jun 8;(424):101–16. doi: 10.3897/zookeys.424.7853 (PMC4106103; doi:10.3897/zookeys.424.7853)
Supplement: XML Treatment for Rhipidocyrtus muiri [file zookeys.424.7853-treatment2.xml]

<!DOCTYPE tp:taxon-treatment
  PUBLIC "-//TaxonX//DTD Taxonomic Treatment Publishing DTD v0 20100105//EN" "tax-treatment-NSO.dtd">
<tp:taxon-treatment xmlns:tp="http://www.plazi.org/taxpub"><tp:treatment-meta><kwd-group><label>Taxon classification</label><kwd><named-content content-type="kingdom">Animalia</named-content></kwd><kwd><named-content content-type="order">Coleoptera</named-content></kwd><kwd><named-content content-type="family">Ripiphoridae</named-content></kwd></kwd-group><mixed-citation publication-type="journal"><person-group><name><surname>Falin</surname><given-names>Zachary H.</given-names></name><name><surname>Engel</surname><given-names>Michael S.</given-names></name></person-group><article-title>Serendipity at the Smithsonian: The 107-year journey of <italic>Rhipidocyrtus muiri</italic> Falin &amp; Engel, new genus and species (Ripidiinae, Ripidiini), from jungle beast to valid taxon</article-title><source>Zookeys</source><day>8</day><month>6</month><year>2014</year><volume>2014</volume><issue>424</issue><fpage>101</fpage><lpage>116</lpage><pub-id pub-id-type="doi">10.3897/zookeys.424.7853</pub-id></mixed-citation></tp:treatment-meta><tp:nomenclature><tp:taxon-name>
                            <tp:taxon-name-part taxon-name-part-type="genus">Rhipidocyrtus</tp:taxon-name-part>
                            <tp:taxon-name-part taxon-name-part-type="species">muiri</tp:taxon-name-part>
                            <object-id xmlns:xlink="http://www.w3.org/1999/xlink" content-type="zoobank" xlink:type="simple">http://zoobank.org/FCE0859D-3AF2-42DC-BCBC-1D915779FD9D</object-id>
                        </tp:taxon-name><tp:taxon-authority>Falin &amp; Engel</tp:taxon-authority><tp:taxon-status xmlns:xlink="http://www.w3.org/1999/xlink" xlink:type="simple">sp. n.</tp:taxon-status><xref ref-type="fig" rid="F1">Figs 1</xref><xref ref-type="fig" rid="F2"/><xref ref-type="fig" rid="F3"/><xref ref-type="fig" rid="F4"/><xref ref-type="fig" rid="F5">–15</xref></tp:nomenclature><tp:treatment-sec sec-type="Holotype"><title>Holotype.</title><p>♂, USNM Type No. 41869, Department of Entomology, US National Museum of Natural History, Smithsonian Institution, Washington DC, USA; partially disarticulated, specimen preparation and labels distributed on two pins and three microscope slides as follows: first pin has only the original specimen labels; second pin contains the complete head, thorax, and poorly preserved portions of abdominal segments I–III mounted on a modified minuten (<xref ref-type="fig" rid="F1">Fig. 1</xref>), the right elytron is glued to the minuten; first slide has the right antenna and left middle and hind legs; second slide has the left elytron, hind wing, and foreleg; third slide has the splayed abdomen and genitalia. Specimen labels read as follows [each preparation starts as a distinct paragraph, different lines of those labels separated by a slash (/) and separate labels by double slashes (//)]:</p><p>Pin 1: No specimen parts: “Borneo / 383” // “Rhipideus [sic]” // “This was left with Pierce / and after his leaving / Muir visited USNM / and got Schwarz to find / it. Then in 1928 Muir again / contacted us &amp; called attention / of H.S.B. but declined to take it back.” [underside of last label reads] “Found by / F. Muir / on flowers / P.T.O.” // “HOLOTYPE / Rhipidocyrtus / muiri / Z.H. Falin &amp; M.S. Engel”.</p><p>Pin 2: Head, thorax, + basal abdominal segments, right elytron glued to minuten: “F. Muir #383 / on flowers / Aug 1907 / Mowong / Borneo” // “Ripidius / muiri Bar. / U.S.N.M. / Type no. / 41869” // “SEMC1158329 / KUNHM-ENT” // “HOLOTYPE / Rhipidocyrtus / muiri / Z.H. Falin &amp; M.S. Engel”.</p><p>Slide 1: “muiri / Barber / antenna, middle &amp; hind leg / F. Muir #383 on flowers / Aug 1907 / Mowong Borneo. / Holotype No. 41869 U.S.N.M.”.</p><p>Slide 2: “Rhipidocyrtus / muiri / Barber / left wing elytron / &amp; front leg / F. Muir #383 on flowers / Aug 1907 Mwong Borneo / Type No. 41869 U.S.N.M.”.</p><p>Slide 3: “Rhipidocyrtus / muiri / Barber / ♂ genitalia / &amp; abd. seg. / spiracles nos. 3 (front) / 4, 5, &amp; 6. – Mwong Borneo / F. Muir / Type No. 41869 U.S.N.M.”.</p></tp:treatment-sec><tp:treatment-sec sec-type="Diagnosis"><title>Diagnosis.</title><p>As per the generic diagnosis above.</p></tp:treatment-sec><tp:treatment-sec sec-type="Description"><title>Description.</title><p><bold>Male.</bold> Large, though difficult to measure given the longitudinally arched facies and the partial disarticulation; approximately 2.8 mm long in dorsal view from anterior margin of pronotum to posterior margin of metascutellum, approximately 2.2 mm wide at base of pronotum (although a gross approximation given the disarticulation involved, total length in life might approximate 6 mm); elytron length 2.4 mm; hind wing length 6.5 mm. Body nearly unicolorous brown (<xref ref-type="fig" rid="F1">Figs 1</xref><xref ref-type="fig" rid="F2">–</xref><xref ref-type="fig" rid="F3">6</xref>); antennomere I similar in color to body, antennomeres II–XI lighter brown (<xref ref-type="fig" rid="F1">Figs 1</xref>, <xref ref-type="fig" rid="F1">2</xref>) as are various subregions of the notum (e.g., posterolateral mesonotal angles). Elytra coriaceous, more or less translucent brown, darker along margins and with short, suberect setae (<xref ref-type="fig" rid="F4">Fig. 7</xref>). Hind wing typical, very lightly pigmented at most (<xref ref-type="fig" rid="F4">Fig. 8</xref>), but covered with microsetae giving an infuscate appearance and a reflective sheen.</p><fig id="F4" position="float" orientation="portrait"><label>Figures 7–12.</label><caption><p>Photographs of slide mounted structures from holotype male of <italic><tp:taxon-name>Rhipidocyrtus muiri</tp:taxon-name></italic> Falin &amp; Engel, gen. et sp. n. <bold>7</bold> Elytron <bold>8</bold> Hind wing <bold>9</bold> Right antenna <bold>10</bold> Foreleg <bold>11</bold> Mid-leg <bold>12</bold> Hind leg.</p></caption><graphic xmlns:xlink="http://www.w3.org/1999/xlink" xlink:href="zookeys-424-101-g004.jpg" position="float" orientation="portrait" xlink:type="simple"/></fig><!--PageBreak--><p>Head subspherical (<xref ref-type="fig" rid="F1">Figs 2</xref>, <xref ref-type="fig" rid="F2">4</xref>), slightly compressed dorso-ventrally (<xref ref-type="fig" rid="F2">Fig. 3</xref>). Vertex weakly convex (<xref ref-type="fig" rid="F2">Fig. 4</xref>), sloping uniformly to occiput, integument shining with indistinct punctation and weak, irregular, sculpturing. Dorsal and ventral aspects of head with suberect to erect setae. Compound eyes large (<xref ref-type="fig" rid="F2">Figs 3</xref>, <xref ref-type="fig" rid="F2">4</xref>), coarsely faceted, <!--PageBreak-->with erect setae dorsally; weakly convergent dorsally, strongly convergent ventrally, occupying nearly the entire ventral surface of the head (<xref ref-type="fig" rid="F2">Fig. 3</xref>); two large post-ocular ommatidia present at posterolateral margins of compound eyes (<xref ref-type="fig" rid="F2">Fig. 4</xref>). Frons obsolete between antennal bases and maxillary palpi, these structures dorsoventrally contiguous (<xref ref-type="fig" rid="F2">Fig. 3</xref>). Maxillary palpi two-segmented, basal segments free, obliquely toroidal, apical segments approximately 3.5 to 4 × length of basal segments (<xref ref-type="fig" rid="F2">Figs 3</xref>, <xref ref-type="fig" rid="F2">4</xref>), fusiform, broadest near base, with subapical, obliquely-depressed sensory pits.</p><p>Antennae consisting of 11 antennomeres; antennomere I stout (<xref ref-type="fig" rid="F2">Fig. 3</xref>), asymmetrically cup-like, apical opening produced laterally; antennomere II irregularly toroidal, longest at midline, subequal to III; antennomere III similar in shape to II except strongly produced mesally (<xref ref-type="fig" rid="F1">Fig. 2</xref>); antennomeres IV–X with mesally facing rami (<xref ref-type="fig" rid="F1">Figs 2</xref>, <xref ref-type="fig" rid="F4">9</xref>), bases of IV–VI longitudinally compressed, subequal, base of antennomere VII approximately 2 × length of antennomere VI; antennomere XI expanded, similar in shape to rami of previous segments (<xref ref-type="fig" rid="F4">Fig. 9</xref>); antennae constructed such that rami VIII and IX nearly equal in apparent length, rami decreasing subequally in apparent length to either side, rami V shortest in apparent length; antennomeres I and II with moderately dense suberect setae similar to those of head, similar setae present on bases of antennomeres III–X but diminish in length apically; rami of antennomeres with specialized sensory trichia beginning with mesal projection of antennomere III.</p><p>Pronotum with suberect to erect setae, integument shining, weakly, irregularly punctate; pronotum broadly bell-shaped in dorsal view (<xref ref-type="fig" rid="F1">Fig. 2</xref>); anterior margin broadly excavate; anterolateral angles rounded, nearly obsolete, strongly deflected ventrally; posterior margin gently arcuate with a small medial projection, deflected dorsally (<xref ref-type="fig" rid="F1">Fig. 1</xref>); posterolateral angles broadly rounded, projecting, slightly concave on surface and deflected dorsally; lateral margins evenly arcuate, converging anteriorly, strongly dorso-ventrally compressed, proplurae reduced, hidden in dorsal view. Pronotal disc with a raised medial tubercle at anterior margin and a weakly rounded medial carina extending posteriorly approximately ¼ length of pronotum, gradually becoming obsolete, otherwise disc gently but irregularly convex laterally with two large but weak convexities near lateral margins, apparently demarcating internal articulation points of procoxae.</p><p>Mesonotum with suberect, posteriorly-facing setae, integument shining, very weakly punctate, appearing nearly glabrous; posterior margin weakly bisinuate with medial projection (<xref ref-type="fig" rid="F3">Fig. 5</xref>), forming a broad but narrow mesoscutellum; posterolateral angles obtusely rounded, deflected dorsally; lateral and anterior margins obscured. Mesonotal disc gently but irregularly convex laterally (<xref ref-type="fig" rid="F1">Fig. 2</xref>), with a large convexity on either side of midline near anterior margin.</p><p>Metanotum with scattered recumbent to suberect setae (many appear abraded on holotype specimen), integument shining, punctation variably weak and scattered to nearly obsolete with exception of metapostscutellum described below. Metascutum apparently divided into three regions – anteromedial box, anterolateral lobes, and posterolateral lobes (<xref ref-type="fig" rid="F3">Figs 5</xref>, <xref ref-type="fig" rid="F3">6</xref>). Anteromedial box partially obscured medially by mesocutellum but appears to form a contiguous, narrow band separated posteriorly from posterolateral lobes by an arcuate impressed sulcus and laterally from anterolateral lobes by indistinctly impressed <!--PageBreak-->longitudinal constrictions. Anterolateral lobes obliquely convex and themselves separated from obliquely convex posterolateral lobes by wide, deep and relatively setose impressions (<xref ref-type="fig" rid="F3">Fig. 5</xref>). Metascutellum clearly delineated by a pair of oblique, deeply impressed sulci curved basally (<xref ref-type="fig" rid="F3">Figs 5</xref>, <xref ref-type="fig" rid="F3">6</xref>), nearly linear anteriorly, converging to a single impressed medial sulcus terminating at apparent anterior metanotal margin (<xref ref-type="fig" rid="F3">Fig. 5</xref>). Posterior margin of metascutellum straight in dorsal view (<xref ref-type="fig" rid="F3">Fig. 5</xref>), gently convex dorsoventrally; metascutellar disc gently convex (<xref ref-type="fig" rid="F3">Fig. 6</xref>) with a weak, rounded carina originating at apex, continuing approximately 1/3 length of metascutellum (<xref ref-type="fig" rid="F3">Fig. 5</xref>), gradually becoming obsolete. Metapostscutellum a relatively narrow band positioned more or less dorso-ventrally, ventral and slightly anterior to posterior margin of metascutellum (<xref ref-type="fig" rid="F3">Fig. 6</xref>), posterior margin of metapostscutellum strongly deflected dorsally (<xref ref-type="fig" rid="F1">Figs 1</xref>, <xref ref-type="fig" rid="F3">6</xref>). Surface of metapostscutellum glabrous, impunctate except posterior-facing aspect of posterior marginal flange appearing setose due to superimposed abdominal tergite I.</p><!--PageBreak--><p>Lateral and ventral aspects of pterothorax typical of tribe, if slightly exaggerated in form; vestiture and texture similar to notum, setae more or less uniform, suberect; punctation variable, generally scattered and weak to nearly obsolete except as noted. <!--PageBreak-->Mesepisternum fused with mesosternum; mesepimeron a prominent, rounded flange separated from mesepisternum by a strong invagination. Metepisternum typical, dorsoanterior lobe present, nearly glabrous and impunctate (<xref ref-type="fig" rid="F1">Fig. 1</xref>). Metepimeron separated from metepisternum by a strongly invaginated sulcus (<xref ref-type="fig" rid="F1">Fig. 1</xref>), strongly dorsally arcuate in lateral view, widest near middle, tapering evenly to a point anteriorly, tapering posteriorly as well but then slightly thickening and recurving posteriorly.</p><p>Legs typical; coxae, trochanters, and femora smooth, shining with suberect setae and scattered punctation. Tibiae clothed in more stout, spine-like setae, punctation much closer, integument appearing nearly granular; tibiae more or less straight (<xref ref-type="fig" rid="F4">Figs 10–12</xref>), cylindrical, broadening slightly apically; apical spurs absent. Tarsi 5-5-4 (<xref ref-type="fig" rid="F4">Figs 10–12</xref>), setation and texture similar to tibiae; all tarsomeres more or less cylindrical, progressively subequal in diameter, and obliquely truncate apically; apical tarsomeres obliquely tapered basally; protarsomere I approximately 1.5 × length of protarsomere II, protarsomeres II and III subequal, protarsomere IV approximately 0.5 × length of protarsomere III, protarsomere V approximately equal to protarsomeres II and III combined; length of mesotarsi greater than that of protarsi, but relative ratios similar. Metatarsomere I approximately as long as metatarsomeres II–IV combined, metatarsomere II 2 × length of metatarsomere III, metatarsomere IV approximately equal to metatarsomeres II and III combined. Pretarsal claws small, simple, sickle-shaped.</p><p>Elytra as described above; widely separated, short, both disarticulated in holotype but approximately extending just past posterior margin of metanotum when closed. Deformed in preservation, lateral margin somewhat thickened (<xref ref-type="fig" rid="F4">Fig. 7</xref>), both margins widening slightly in basal 1/3, roughly parallel in medial 1/3, then medial margin tapering unevenly laterally in apical 1/3, forming a blunt, rounded apex nearest lateral margin. Hind wing also as above, with vein R parallel to and more or less fused with C+Sc, terminating prior to wing apex (<xref ref-type="fig" rid="F4">Fig. 8</xref>); vein Cu well defined, 2<sup>nd</sup>A<sub>3</sub>+3<sup>rd</sup>A<sub>1</sub> less so, each reaching wing margin (<xref ref-type="fig" rid="F4">Fig. 8</xref>).</p><p>Abdomen partially disarticulated in holotype specimen making <italic>in situ</italic> characterization difficult. Abdomen likely bluntly sub-conical, possibly dorso-ventrally compressed in life; with eight (I–VIII) visible tergites and seven (II–VIII) visible ventrites; well-sclerotized spiracles present in poorly-defined pleural region of segments I–VI (<xref ref-type="fig" rid="F5">Fig. 13</xref>); tergites and ventrites fairly uniformly setose (<xref ref-type="fig" rid="F5">Fig. 13</xref>), pleural regions slightly more densely. Tergites I–V and ventrites II–V weakly sclerotized; remaining visible abdominal segments (VI–VIII) comparatively more so (<xref ref-type="fig" rid="F5">Fig. 13</xref>), color similar to that of body, integument virtually impunctate. Abdominal segment IX with dorso-posterior margin evenly emarginate though sclerotization gives it a bilobed appearance (<xref ref-type="fig" rid="F5">Fig. 13</xref>); dorso-ventrally convex, lobes fusing ventrally, forming a spine projecting anteriorly and asymmetrically to left in dorsal view (<xref ref-type="fig" rid="F5">Fig. 13</xref>).</p><fig id="F5" position="float" orientation="portrait"><label>Figures 13–15.</label><caption><p>Photographs of slide mounted abdominal structures from holotype male of <italic><tp:taxon-name>Rhipidocyrtus muiri</tp:taxon-name></italic> Falin &amp; Engel, gen. et sp. n. <bold>13</bold> Splayed abdomen as preserved on slide, numbered ventrites to the left, unnumbered tergites to the right <bold>14</bold> Enlarged detail, ventral view of tegmen <bold>15</bold> Enlarged detail of median lobe.</p></caption><graphic xmlns:xlink="http://www.w3.org/1999/xlink" xlink:href="zookeys-424-101-g005.jpg" position="float" orientation="portrait" xlink:type="simple"/></fig><p>Tegmen appearing typical for tribe (<xref ref-type="fig" rid="F5">Fig. 14</xref>); an approximately bilaterally symmetrical tube sclerotized dorsally, open ventrally, truncate but slightly flared basally, deeply emarginate apically. Gonoforceps similarly sclerotized, membranously articulated to apex of tegmen dorsally, lateral articulation difficult to discern, also more or <!--PageBreak-->less bilaterally symmetrical and consisting of paired, medio-obliquely truncate lobes dorsally and medio-obliquely oriented digitiform projections ventrally. Median lobe extremely simple, essentially appearing as a strongly beveled ovoid ring, the basal end with a dorsally sclerotized shelf and the apical end with a ventrally sclerotized shelf (<xref ref-type="fig" rid="F5">Fig. 15</xref>).</p><p><bold>Female.</bold> Unknown.</p></tp:treatment-sec><tp:treatment-sec sec-type="Immature stages"><title>Immature stages.</title><p>Unknown.</p></tp:treatment-sec><tp:treatment-sec sec-type="Etymology"><title>Etymology.</title><p>The specific epithet is as proposed by H.S. Barber and meant to commemorate Dr. Frederick Muir, a remarkable and inspiring entomologist.</p><!--PageBreak--></tp:treatment-sec><tp:treatment-sec sec-type="Comments"><title>Comments.</title><p>Most ripidiine species, this one included, are described on the basis of very few, if not unique specimens, naturally making estimations of intra-specific variation in size and appearance difficult. In the few cases in which we have examined long series of a single species, such variability appears to be quite low. We expect, then, that additional specimens of <italic><tp:taxon-name>Rhipidocyrtus muiri</tp:taxon-name></italic> will hew quite closely to the above description.</p><!--PageBreak--></tp:treatment-sec><tp:treatment-sec><!--Section generated to contain objects referenced in tp:taxon-treatment.--><fig id="F1" position="float" orientation="portrait"><label>Figures 1–2.</label><caption><p>Photographs of holotype male of <italic><tp:taxon-name>Rhipidocyrtus muiri</tp:taxon-name></italic> Falin &amp; Engel, gen. et sp. n. from Borneo. <bold>1</bold> Lateral habitus as preserved <bold>2</bold> Dorsal detail of head and thorax as preserved.</p></caption><graphic xmlns:xlink="http://www.w3.org/1999/xlink" xlink:href="zookeys-424-101-g001.jpg" position="float" orientation="portrait" xlink:type="simple"/></fig><fig id="F2" position="float" orientation="portrait"><label>Figures 3–4.</label><caption><p>Photographs of holotype male of <italic><tp:taxon-name>Rhipidocyrtus muiri</tp:taxon-name></italic> Falin &amp; Engel, gen. et sp. n. from Borneo. <bold>3</bold> Facial view <bold>4</bold> Right lateral view of head and prothorax.</p></caption><graphic xmlns:xlink="http://www.w3.org/1999/xlink" xlink:href="zookeys-424-101-g002.jpg" position="float" orientation="portrait" xlink:type="simple"/></fig><fig id="F3" position="float" orientation="portrait"><label>Figures 5–6.</label><caption><p>Photographs of holotype male of <italic><tp:taxon-name>Rhipidocyrtus muiri</tp:taxon-name></italic> Falin &amp; Engel, gen. et sp. n. from Borneo. <bold>5</bold> Dorsal detail of metathorax. <bold>6</bold> Posterior view of thorax as preserved.</p></caption><graphic xmlns:xlink="http://www.w3.org/1999/xlink" xlink:href="zookeys-424-101-g003.jpg" position="float" orientation="portrait" xlink:type="simple"/></fig></tp:treatment-sec></tp:taxon-treatment>
